# Supplementary material for: Investigating Ligand Sphere Perturbations on MnIII–Alkylperoxo Complexes
Source: Molecules. 2024 Apr 18;29(8):1849. doi: 10.3390/molecules29081849 (PMC11053420; doi:10.3390/molecules29081849)
Supplement: Supplementary file 1 [file molecules-29-01849-s001.zip]

Archive with 1 entries (1 files):
- molecules-2961488-supplementary.pdf
